# Supplementary material for: Peptidoglycan recycling is critical for cell division, cell wall integrity, and β-lactam resistance in Caulobacter crescentus
Source: eLife. 2026 Apr 2;14:RP109465. doi: 10.7554/eLife.109465 (PMC13046382; doi:10.7554/eLife.109465)
Supplement: Figure 9—source data 2. [file elife-109465-fig9-data2.zip]

Archive with 1 entries (1 files):
- Figure 9D-source data.tif
